# Supplementary material for: ﻿Biodiversity of Nearctic inland water: discovery of the genus Heterorotula (Porifera, Spongillida, Spongillidae) in the Appalachian Mountains, with biogeographical implications and description of new species
Source: Zookeys. 2022 Jul 4;1110:103–20. doi: 10.3897/zookeys.1110.79615 (PMC9848894; doi:10.3897/zookeys.1110.79615)
Supplement: XML Treatment for Heterorotula [file zookeys.1110.79615-treatment1.xml]

<!DOCTYPE tp:taxon-treatment
  PUBLIC "-//TaxonX//DTD Taxonomic Treatment Publishing DTD v0 20100105//EN" "tax-treatment-NSO.dtd">
<tp:taxon-treatment xmlns:tp="http://www.plazi.org/taxpub"><tp:treatment-meta><kwd-group><label>Taxon classification</label><kwd>
                  <named-content content-type="kingdom">Animalia</named-content>
                </kwd><kwd>
                  <named-content content-type="order">Spongillida</named-content>
                </kwd><kwd>
                  <named-content content-type="family">Spongillidae</named-content>
                </kwd></kwd-group><mixed-citation publication-type="journal"><person-group><name><surname>Manconi</surname><given-names>Renata</given-names></name><name><surname>Copeland</surname><given-names>John</given-names></name><name><surname>Kunigelis</surname><given-names>Stan</given-names></name><name><surname>Pronzato</surname><given-names>Roberto</given-names></name></person-group><article-title>﻿Biodiversity of Nearctic inland water: discovery of the genus <italic><tp:taxon-name><tp:taxon-name-part taxon-name-part-type="genus" reg="Heterorotula">Heterorotula</tp:taxon-name-part></tp:taxon-name></italic> (<tp:taxon-name><tp:taxon-name-part taxon-name-part-type="phylum">Porifera</tp:taxon-name-part></tp:taxon-name>, <tp:taxon-name><tp:taxon-name-part taxon-name-part-type="order">Spongillida</tp:taxon-name-part></tp:taxon-name>, <tp:taxon-name><tp:taxon-name-part taxon-name-part-type="family">Spongillidae</tp:taxon-name-part></tp:taxon-name>) in the Appalachian Mountains, with biogeographical implications and description of new species</article-title><source>Zookeys</source><day>04</day><month>07</month><year>2022</year><volume>1110</volume><fpage>103</fpage><lpage>120</lpage><pub-id pub-id-type="doi">10.3897/zookeys.1110.79615</pub-id></mixed-citation></tp:treatment-meta><tp:nomenclature><label>﻿Genus</label><tp:taxon-name>
                <object-id xmlns:xlink="http://www.w3.org/1999/xlink" content-type="arpha" xlink:type="simple">E65388B8-23C1-53F5-8197-6A13B9D162F0</object-id>
                <tp:taxon-name-part taxon-name-part-type="genus" reg="Heterorotula">Heterorotula</tp:taxon-name-part>
              </tp:taxon-name><tp:taxon-authority>Penney &amp; Racek, 1968</tp:taxon-authority></tp:nomenclature><tp:treatment-sec sec-type="type species" id="SECID0ETAAE"><title>Type species.</title><p><italic><tp:taxon-name><tp:taxon-name-part taxon-name-part-type="genus" reg="Heterorotula">Heterorotula</tp:taxon-name-part><tp:taxon-name-part taxon-name-part-type="species" reg="capewelli">capewelli</tp:taxon-name-part></tp:taxon-name></italic> (Bowerbank, 1863).</p></tp:treatment-sec></tp:taxon-treatment>
