# Supplementary material for: ﻿Biodiversity of Nearctic inland water: discovery of the genus Heterorotula (Porifera, Spongillida, Spongillidae) in the Appalachian Mountains, with biogeographical implications and description of new species
Source: Zookeys. 2022 Jul 4;1110:103–20. doi: 10.3897/zookeys.1110.79615 (PMC9848894; doi:10.3897/zookeys.1110.79615)
Supplement: XML Treatment for Heterorotula lucasi [file zookeys.1110.79615-treatment2.xml]

<!DOCTYPE tp:taxon-treatment
  PUBLIC "-//TaxonX//DTD Taxonomic Treatment Publishing DTD v0 20100105//EN" "tax-treatment-NSO.dtd">
<tp:taxon-treatment xmlns:tp="http://www.plazi.org/taxpub"><tp:treatment-meta><kwd-group><label>Taxon classification</label><kwd>
                  <named-content content-type="kingdom">Animalia</named-content>
                </kwd><kwd>
                  <named-content content-type="order">Spongillida</named-content>
                </kwd><kwd>
                  <named-content content-type="family">Spongillidae</named-content>
                </kwd></kwd-group><mixed-citation publication-type="journal"><person-group><name><surname>Manconi</surname><given-names>Renata</given-names></name><name><surname>Copeland</surname><given-names>John</given-names></name><name><surname>Kunigelis</surname><given-names>Stan</given-names></name><name><surname>Pronzato</surname><given-names>Roberto</given-names></name></person-group><article-title>﻿Biodiversity of Nearctic inland water: discovery of the genus <italic><tp:taxon-name><tp:taxon-name-part taxon-name-part-type="genus" reg="Heterorotula">Heterorotula</tp:taxon-name-part></tp:taxon-name></italic> (<tp:taxon-name><tp:taxon-name-part taxon-name-part-type="phylum">Porifera</tp:taxon-name-part></tp:taxon-name>, <tp:taxon-name><tp:taxon-name-part taxon-name-part-type="order">Spongillida</tp:taxon-name-part></tp:taxon-name>, <tp:taxon-name><tp:taxon-name-part taxon-name-part-type="family">Spongillidae</tp:taxon-name-part></tp:taxon-name>) in the Appalachian Mountains, with biogeographical implications and description of new species</article-title><source>Zookeys</source><day>04</day><month>07</month><year>2022</year><volume>1110</volume><fpage>103</fpage><lpage>120</lpage><pub-id pub-id-type="doi">10.3897/zookeys.1110.79615</pub-id></mixed-citation></tp:treatment-meta><tp:nomenclature><label>﻿</label><tp:taxon-name>
                <object-id xmlns:xlink="http://www.w3.org/1999/xlink" content-type="arpha" xlink:type="simple">819CAACF-907A-5E7B-AED4-5D3CEBBB6A00</object-id>
                <tp:taxon-name-part taxon-name-part-type="genus" reg="Heterorotula">Heterorotula</tp:taxon-name-part>
                <tp:taxon-name-part taxon-name-part-type="species" reg="lucasi">lucasi</tp:taxon-name-part>
                <object-id xmlns:xlink="http://www.w3.org/1999/xlink" content-type="zoobank" xlink:type="simple">https://zoobank.org/5886FA19-94E5-43D8-8EF6-AB41E0D819F3</object-id>
              </tp:taxon-name><tp:taxon-authority>Manconi &amp; Copeland</tp:taxon-authority><tp:taxon-status xmlns:xlink="http://www.w3.org/1999/xlink" xlink:type="simple">sp. nov.</tp:taxon-status><xref ref-type="fig" rid="F1">Figs 1</xref><xref ref-type="fig" rid="F2">, 2</xref><xref ref-type="fig" rid="F3">, 3</xref><xref ref-type="fig" rid="F4">, 4</xref><xref ref-type="fig" rid="F5">, 5</xref><xref ref-type="fig" rid="F6">, 6</xref><xref ref-type="fig" rid="F7">, 7</xref><xref ref-type="fig" rid="F8">, 8</xref><xref ref-type="fig" rid="F9">, 9</xref><xref ref-type="table" rid="T1">; Tables 1</xref><xref ref-type="table" rid="T2">, 2</xref></tp:nomenclature><tp:treatment-sec sec-type="type locality" id="SECID0E1DAE"><title>Type locality.</title><p>Pigeon River <named-content xmlns:xlink="http://www.w3.org/1999/xlink" content-type="dwc:verbatimCoordinates" xlink:type="simple"><named-content content-type="geo-json" specific-use="{&#34;type&#34;:&#34;Point&#34;,&#34;coordinates&#34;:[-83.178600,35.939600]}" id="NCID0EDEAE" xlink:type="simple">35.9396; −83.1786</named-content></named-content>, Cocke County, Tennessee, USA.</p></tp:treatment-sec><tp:treatment-sec sec-type="Type data" id="SECID0EIEAE"><title>Type data.</title><p><bold><italic>Holotype</italic>.</bold><named-content xmlns:xlink="http://www.w3.org/1999/xlink" content-type="dwc:institutional_code" xlink:title="National Museum of Natural History, Smithsonian Institution" xlink:href="http://grbio.org/institution/smithsonian-institution-national-museum-natural-history-0" xlink:type="simple">USNM</named-content> 1662182, entire specimen, 70% ethanol, coll. J. Copeland, 30 July 2013. <bold><italic>Paratype</italic>.</bold><named-content xmlns:xlink="http://www.w3.org/1999/xlink" content-type="dwc:institutional_code" xlink:title="National Museum of Natural History, Smithsonian Institution" xlink:href="http://grbio.org/institution/smithsonian-institution-national-museum-natural-history-0" xlink:type="simple">USNM</named-content> 1662183, fragments, 70% ethanol. Pigeon River, Cocke County, Tennessee, USA, <named-content xmlns:xlink="http://www.w3.org/1999/xlink" content-type="dwc:verbatimCoordinates" xlink:type="simple"><named-content content-type="geo-json" specific-use="{&#34;type&#34;:&#34;Point&#34;,&#34;coordinates&#34;:[-83.178600,35.939600]}" id="NCID0ECFAE" xlink:type="simple">35.9396; −83.1786</named-content></named-content>, coll. J. Copeland, 30 July 2013.</p></tp:treatment-sec><tp:treatment-sec sec-type="material" id="SECID0EHFAE"><title>Other material.</title><p>BMNH 1890.1.9.339, holotype, <italic><tp:taxon-name><tp:taxon-name-part taxon-name-part-type="genus" reg="Heterorotula">Heterorotula</tp:taxon-name-part><tp:taxon-name-part taxon-name-part-type="species" reg="capewelli">capewelli</tp:taxon-name-part></tp:taxon-name></italic> type species of genus <italic><tp:taxon-name><tp:taxon-name-part taxon-name-part-type="genus" reg="Heterorotula">Heterorotula</tp:taxon-name-part></tp:taxon-name></italic>. <named-content xmlns:xlink="http://www.w3.org/1999/xlink" content-type="dwc:institutional_code" xlink:title="Western Australian Museum, Perth" xlink:href="http://grbio.org/institution/western-australian-museum" xlink:type="simple">WAM</named-content> Z27997, <abbrev xmlns:xlink="http://www.w3.org/1999/xlink" xlink:title="R. Manconi and R. Pronzato collection, Italy" id="ABBRID0EDGAE" xlink:type="simple">FW-POR</abbrev> 881, <italic><tp:taxon-name><tp:taxon-name-part taxon-name-part-type="genus" reg="Heterorotula">Heterorotula</tp:taxon-name-part><tp:taxon-name-part taxon-name-part-type="species" reg="multiformis">multiformis</tp:taxon-name-part></tp:taxon-name></italic> (Weltner, 1910) (Australia), <named-content xmlns:xlink="http://www.w3.org/1999/xlink" content-type="dwc:institutional_code" xlink:title="Western Australian Museum, Perth" xlink:href="http://grbio.org/institution/western-australian-museum" xlink:type="simple">WAM</named-content> Z98316, FWPOR 883, <tp:taxon-name><tp:taxon-name-part taxon-name-part-type="genus" reg="Heterorotula">Heterorotula</tp:taxon-name-part><tp:taxon-name-part taxon-name-part-type="uncertainty-rank">cf.</tp:taxon-name-part><tp:taxon-name-part taxon-name-part-type="species" reg="multidentata">multidentata</tp:taxon-name-part></tp:taxon-name> (Weltner, 1895) (Australia).</p></tp:treatment-sec><tp:treatment-sec sec-type="diagnosis" id="SECID0EDHAE"><title>Diagnosis.</title><p><italic><tp:taxon-name><tp:taxon-name-part taxon-name-part-type="genus" reg="Heterorotula">Heterorotula</tp:taxon-name-part><tp:taxon-name-part taxon-name-part-type="species" reg="lucasi">lucasi</tp:taxon-name-part></tp:taxon-name></italic> sp. nov. is characterized by (a) gemmuloscleres as spiny birotules with flat rotules (distal and proximal) of significantly different diameters with crenulated/notched to shallowly incised margins, (b) absence of skeletal microscleres, (c) skeletal acanthoxeas spiny, and (d) free (not sessile) gemmules.</p></tp:treatment-sec><tp:treatment-sec sec-type="etymology" id="SECID0EUHAE"><title>Etymology.</title><p>The specific epithet <italic>lucasi</italic> refers to <italic>lux</italic> meaning light in Latin and is dedicated to Lucas Edward Copeland whose enthusiasm and love for the natural history of the forests and streams of the Appalachian Mountains of Tennessee resulted in many wonderful discoveries.</p></tp:treatment-sec><tp:treatment-sec sec-type="description" id="SECID0E5HAE"><title>Description.</title><p>Adult sponges with gemmules. No brooded larvae were found. <bold><italic>Growth form</italic></bold> (Fig. <xref ref-type="fig" rid="F1">1C</xref>) encrusting 1–4 mm in thickness and to 16 cm in diameter. <bold><italic>Surface</italic></bold> with irregular ridges, hispid from emerging spicules, and with a network of subdermal canals covered by a hyaline dermal membrane. <bold><italic>Color</italic></bold> tawny <italic>in vivo</italic> (Fig. <xref ref-type="fig" rid="F1">1C</xref>), light yellow to light brown in alcohol (Fig. <xref ref-type="fig" rid="F1">1D</xref>). <bold><italic><tp:taxon-name><tp:taxon-name-part taxon-name-part-type="genus" reg="Consistency">Consistency</tp:taxon-name-part></tp:taxon-name></italic></bold> of live sponge soft and fragile. Spongin scanty in skeletal network, arranged as irregular polygonal meshes, to abundant in gemmular <tp:taxon-name><tp:taxon-name-part taxon-name-part-type="genus" reg="Gemmular"/><tp:taxon-name-part taxon-name-part-type="species" reg="theca">theca</tp:taxon-name-part></tp:taxon-name> and basal spongin plate. <bold><italic><tp:taxon-name><tp:taxon-name-part taxon-name-part-type="genus" reg="Ectosomal">Ectosomal</tp:taxon-name-part><tp:taxon-name-part taxon-name-part-type="species" reg="skeleton">skeleton</tp:taxon-name-part></tp:taxon-name></italic></bold> of slender megascleres in paucispicular fibres, with no special architecture (Fig. <xref ref-type="fig" rid="F2">2B</xref>) supports the dermal membrane. <bold><italic><tp:taxon-name><tp:taxon-name-part taxon-name-part-type="genus" reg="Choanosomal">Choanosomal</tp:taxon-name-part><tp:taxon-name-part taxon-name-part-type="species" reg="skeleton">skeleton</tp:taxon-name-part></tp:taxon-name></italic></bold> (Fig. <xref ref-type="fig" rid="F2">2A</xref>) as a network of multi-spicular fibres, with scanty spongin. <bold><italic>Basal spongin plate</italic></bold> well developed.</p><p><bold><italic><tp:taxon-name><tp:taxon-name-part taxon-name-part-type="genus" reg="Megascleres">Megascleres</tp:taxon-name-part></tp:taxon-name></italic></bold> (Figs <xref ref-type="fig" rid="F2">2</xref>, <xref ref-type="fig" rid="F3">3</xref>) fusiform acanthoxeas 223.1–335.0 μm (276.8 ± 24.7) in length and 7.7–13.7 μm (10.9 ± 1.0) in width, slightly curved, with variably dense spines except towards the variably pointed tips, to less frequently nearly spineless. Acanthoxeas shaft from slender in ectosomal area to stouter in the endosome. <bold><italic><tp:taxon-name><tp:taxon-name-part taxon-name-part-type="genus" reg="Microscleres">Microscleres</tp:taxon-name-part></tp:taxon-name></italic></bold> absent.</p><fig id="F2" position="float" orientation="portrait"><object-id xmlns:xlink="http://www.w3.org/1999/xlink" content-type="doi" xlink:type="simple">10.3897/zookeys.1110.79615.figure2</object-id><object-id xmlns:xlink="http://www.w3.org/1999/xlink" content-type="arpha" xlink:type="simple">A88FF8F2-AFB0-5D8B-BEC8-1C089085CE0C</object-id><label>Figure 2.</label><caption><p><italic><tp:taxon-name><tp:taxon-name-part taxon-name-part-type="genus" reg="Heterorotula">Heterorotula</tp:taxon-name-part><tp:taxon-name-part taxon-name-part-type="species" reg="lucasi">lucasi</tp:taxon-name-part></tp:taxon-name></italic> sp. nov. from the Pigeon River, Tennessee (type locality). Micrographs of skeletal network with scanty spongin by <abbrev xmlns:xlink="http://www.w3.org/1999/xlink" xlink:title="scanning electron microscopy" id="ABBRID0E5LAE" xlink:type="simple">SEM</abbrev><bold>A</bold> multispicular fibres of entosomal area <bold>B</bold> paucispicular fibers of ectosomal area. Scale bar: 500 μm.</p></caption><graphic xmlns:xlink="http://www.w3.org/1999/xlink" xlink:href="zookeys-1110-103_article-79615__-g002.jpg" position="float" orientation="portrait" xlink:type="simple" id="oo_710507.jpg"><uri content-type="original_file" xlink:type="simple">https://binary.pensoft.net/fig/710507</uri></graphic></fig><fig id="F3" position="float" orientation="portrait"><object-id xmlns:xlink="http://www.w3.org/1999/xlink" content-type="doi" xlink:type="simple">10.3897/zookeys.1110.79615.figure3</object-id><object-id xmlns:xlink="http://www.w3.org/1999/xlink" content-type="arpha" xlink:type="simple">1EE089EE-051E-5528-B6A6-CD4956A63462</object-id><label>Figure 3.</label><caption><p><italic><tp:taxon-name><tp:taxon-name-part taxon-name-part-type="genus" reg="Heterorotula">Heterorotula</tp:taxon-name-part><tp:taxon-name-part taxon-name-part-type="species" reg="lucasi">lucasi</tp:taxon-name-part></tp:taxon-name></italic> sp. nov. from the Pigeon River, Tennessee (type locality). Micrographs of skeletal megascleres by <abbrev xmlns:xlink="http://www.w3.org/1999/xlink" xlink:title="scanning electron microscopy" id="ABBRID0E5MAE" xlink:type="simple">SEM</abbrev><bold>A</bold> acanthoxeas fusiform from nearly spineless to variably spined excepts towards the tips <bold>B</bold> detail of an oxea smooth only at the tip <bold>C</bold> spiny shaft of an acanthoxea; scattered spines and microspines on shaft. Scale bars: 100 μm (<bold>A</bold>); 20 μm (<bold>B</bold>); 10 μm (<bold>C</bold>).</p></caption><graphic xmlns:xlink="http://www.w3.org/1999/xlink" xlink:href="zookeys-1110-103_article-79615__-g003.jpg" position="float" orientation="portrait" xlink:type="simple" id="oo_710508.jpg"><uri content-type="original_file" xlink:type="simple">https://binary.pensoft.net/fig/710508</uri></graphic></fig><p><bold><italic><tp:taxon-name><tp:taxon-name-part taxon-name-part-type="genus" reg="Gemmules">Gemmules</tp:taxon-name-part></tp:taxon-name></italic></bold> (Fig. <xref ref-type="fig" rid="F4">4</xref>) scattered in skeletal network, subspherical, 448–613 μm (528 ± 55.9) in diameter. Foramen simple (Fig. <xref ref-type="fig" rid="F4">4E, F</xref>) with smooth undulate margins, slightly elevated above gemmule surface. <bold><italic><tp:taxon-name><tp:taxon-name-part taxon-name-part-type="genus" reg="Gemmular">Gemmular</tp:taxon-name-part><tp:taxon-name-part taxon-name-part-type="species" reg="cage">cage</tp:taxon-name-part></tp:taxon-name></italic></bold> (Fig. <xref ref-type="fig" rid="F4">4C, D</xref>) of acanthoxeas with small spines.</p><fig id="F4" position="float" orientation="portrait"><object-id xmlns:xlink="http://www.w3.org/1999/xlink" content-type="doi" xlink:type="simple">10.3897/zookeys.1110.79615.figure4</object-id><object-id xmlns:xlink="http://www.w3.org/1999/xlink" content-type="arpha" xlink:type="simple">2B0073C4-BFAE-5223-87DA-B2C6AE8BF353</object-id><label>Figure 4.</label><caption><p><italic><tp:taxon-name><tp:taxon-name-part taxon-name-part-type="genus" reg="Heterorotula">Heterorotula</tp:taxon-name-part><tp:taxon-name-part taxon-name-part-type="species" reg="lucasi">lucasi</tp:taxon-name-part></tp:taxon-name></italic> sp. nov. from the Pigeon River, Tennessee (type locality). Micrographs of gemmules by <abbrev xmlns:xlink="http://www.w3.org/1999/xlink" xlink:title="scanning electron microscopy" id="ABBRID0EKPAE" xlink:type="simple">SEM</abbrev><bold>A</bold> gemmule with multilayered <tp:taxon-name><tp:taxon-name-part taxon-name-part-type="genus" reg="Gemmular"/><tp:taxon-name-part taxon-name-part-type="species" reg="theca">theca</tp:taxon-name-part></tp:taxon-name> armed by radial gemmuloscleres around the central cavity bearing a mass of totipotent cells <bold>B</bold> outer layer at <tp:taxon-name><tp:taxon-name-part taxon-name-part-type="genus" reg="Gemmular"/><tp:taxon-name-part taxon-name-part-type="species" reg="theca">theca</tp:taxon-name-part></tp:taxon-name> surface with a few emerging rotules of gemmuloscleres, acanthoxeas of the <tp:taxon-name><tp:taxon-name-part taxon-name-part-type="genus" reg="Gemmular"/><tp:taxon-name-part taxon-name-part-type="species" reg="cage">cage</tp:taxon-name-part></tp:taxon-name> and sligtly elevated foramen closed by a membrane <bold>C</bold><tp:taxon-name><tp:taxon-name-part taxon-name-part-type="genus" reg="Gemmular"/><tp:taxon-name-part taxon-name-part-type="species" reg="theca">theca</tp:taxon-name-part></tp:taxon-name> of an aged gemmule covered by diatoms frustules, surrounded by the spicular <tp:taxon-name><tp:taxon-name-part taxon-name-part-type="genus" reg="Gemmular"/><tp:taxon-name-part taxon-name-part-type="species" reg="cage">cage</tp:taxon-name-part></tp:taxon-name> of acanthoxeas and outer layer with open foramen after hatching <bold>D</bold><tp:taxon-name><tp:taxon-name-part taxon-name-part-type="genus" reg="Gemmular"/><tp:taxon-name-part taxon-name-part-type="species" reg="theca">theca</tp:taxon-name-part></tp:taxon-name> with a fragment of spicular <tp:taxon-name><tp:taxon-name-part taxon-name-part-type="genus" reg="Gemmular"/><tp:taxon-name-part taxon-name-part-type="species" reg="cage">cage</tp:taxon-name-part></tp:taxon-name> and outer layer armed by dense distal rotules of gemmuloscleres <bold>E</bold> fibrous structure of outer layer with sligtly elevated foramen closed by a membrane before hatching <bold>F</bold> fibrous structure of outer layer around foramen and sparse broken shafts of gemmuloscleres. Scale bars: 500 μm (<bold>C, D</bold>); 300 μm (<bold>A, B</bold>); 100 μm (<bold>E</bold>); 20 μm (<bold>F</bold>).</p></caption><graphic xmlns:xlink="http://www.w3.org/1999/xlink" xlink:href="zookeys-1110-103_article-79615__-g004.jpg" position="float" orientation="portrait" xlink:type="simple" id="oo_710509.jpg"><uri content-type="original_file" xlink:type="simple">https://binary.pensoft.net/fig/710509</uri></graphic></fig><p><bold><italic><tp:taxon-name><tp:taxon-name-part taxon-name-part-type="genus" reg="Gemmular">Gemmular</tp:taxon-name-part><tp:taxon-name-part taxon-name-part-type="species" reg="theca">theca</tp:taxon-name-part></tp:taxon-name></italic></bold> trilayered ~50 μm in thickness (Fig. <xref ref-type="fig" rid="F5">5</xref>). <bold>Outer layer</bold> fibrous to compact with distal rotules more or less embedded (Fig. <xref ref-type="fig" rid="F5">5A, B, D</xref>). <bold>Pneumatic layer</bold> well developed and thick, ranging in the same gemmule from mainly fibrous to chambered network of irregularly polygonal meshes of variable size (Fig. <xref ref-type="fig" rid="F5">5B, C</xref>). <bold><italic>Inner layer</italic></bold> (Fig. <xref ref-type="fig" rid="F5">5A, D</xref>) multilayered of 3–5 layers of compact spongin. <bold><italic><tp:taxon-name><tp:taxon-name-part taxon-name-part-type="genus" reg="Gemmuloscleres">Gemmuloscleres</tp:taxon-name-part></tp:taxon-name></italic></bold> radially embedded (Fig. <xref ref-type="fig" rid="F5">5A, B</xref>) as a dense monolayer in pneumatic layers of <tp:taxon-name><tp:taxon-name-part taxon-name-part-type="genus" reg="Gemmular"/><tp:taxon-name-part taxon-name-part-type="species" reg="theca">theca</tp:taxon-name-part></tp:taxon-name>, with distal smaller rotules partly covered by outer layer and proximal larger rotules, partly overlapping one to each other, not embedded into inner layer (Fig. <xref ref-type="fig" rid="F5">5A, B</xref>).</p><fig id="F5" position="float" orientation="portrait"><object-id xmlns:xlink="http://www.w3.org/1999/xlink" content-type="doi" xlink:type="simple">10.3897/zookeys.1110.79615.figure5</object-id><object-id xmlns:xlink="http://www.w3.org/1999/xlink" content-type="arpha" xlink:type="simple">CF33D6D8-61FF-558F-951C-9E71D1C201FB</object-id><label>Figure 5.</label><caption><p><italic><tp:taxon-name><tp:taxon-name-part taxon-name-part-type="genus" reg="Heterorotula">Heterorotula</tp:taxon-name-part><tp:taxon-name-part taxon-name-part-type="species" reg="lucasi">lucasi</tp:taxon-name-part></tp:taxon-name></italic> sp. nov. from the Pigeon River, Tennessee (type locality). Micrographs of gemmular <tp:taxon-name><tp:taxon-name-part taxon-name-part-type="genus" reg="Gemmular"/><tp:taxon-name-part taxon-name-part-type="species" reg="theca">theca</tp:taxon-name-part></tp:taxon-name> cross sections by <abbrev xmlns:xlink="http://www.w3.org/1999/xlink" xlink:title="scanning electron microscopy" id="ABBRID0ECVAE" xlink:type="simple">SEM</abbrev><bold>A</bold><tp:taxon-name><tp:taxon-name-part taxon-name-part-type="genus" reg="Gemmular"/><tp:taxon-name-part taxon-name-part-type="species" reg="theca">theca</tp:taxon-name-part></tp:taxon-name> with the radial monolayer of short and long spiny birotules bearing crenulated/notched margins of rotules. proximal, partly overlapping, rotules adherent to the multilayered inner layer (cross section, outer layer, and pneumatic layer not evident) <bold>B</bold> trilayered <tp:taxon-name><tp:taxon-name-part taxon-name-part-type="genus" reg="Gemmular"/><tp:taxon-name-part taxon-name-part-type="species" reg="theca">theca</tp:taxon-name-part></tp:taxon-name> with short and long spiny birotules embedded in the fibrous/chambered pneumatic layer in between the smooth outer layer and the multilayered inner layer, <bold>C</bold> radial birotules in the fibrous to chambered pneumatic layer <bold>D</bold> proximal rotule with crenulated/notched margins adherent to the multilayered inner layer surrounding the central gemmular cavity containing totipotent cells. Scale bars: 100 μm (<bold>A</bold>); 50 μm (<bold>B</bold>); 30 μm (<bold>C</bold>); 20 μm (<bold>D</bold>).</p></caption><graphic xmlns:xlink="http://www.w3.org/1999/xlink" xlink:href="zookeys-1110-103_article-79615__-g005.jpg" position="float" orientation="portrait" xlink:type="simple" id="oo_710510.jpg"><uri content-type="original_file" xlink:type="simple">https://binary.pensoft.net/fig/710510</uri></graphic></fig><p><bold><italic><tp:taxon-name><tp:taxon-name-part taxon-name-part-type="genus" reg="Gemmuloscleres">Gemmuloscleres</tp:taxon-name-part></tp:taxon-name></italic></bold> (Figs <xref ref-type="fig" rid="F6">6</xref>–<xref ref-type="fig" rid="F8">8</xref>) slender birotules 19.8–48.6 μm (35.1 ± 5.5) in length, with narrow spiny shaft 2.7–4.4 μm (3.3 ± 0.3) in width. Shaft spines of three types (a) simple, short curved to straight, smooth spines, (b) spines with tips arranged in asterose clusters (microspines in rosettes), and (c) large, acute spines up to 3 μm long bearing secondary microspines (Fig. <xref ref-type="fig" rid="F7">7</xref>). <bold><italic><tp:taxon-name><tp:taxon-name-part taxon-name-part-type="genus" reg="Rotules">Rotules</tp:taxon-name-part></tp:taxon-name></italic></bold> flat with crenulated/notched to shallowly incised margins and both rotules inner and outer surfaces bearing numerous microspines sometimes in radial tows (Fig. <xref ref-type="fig" rid="F8">8A</xref>) of significantly different diameters <italic>t</italic> (74) = 18.67, <italic>p</italic> &lt; 0.00005) (Fig. <xref ref-type="fig" rid="F6">6</xref>). Large proximal rotules 19.4–24.4 μm (21.6 ± 1.1) in diameter, small distal rotules 16.6–21.7 μm (18.9 ± 1.1) in diameter.</p><fig id="F6" position="float" orientation="portrait"><object-id xmlns:xlink="http://www.w3.org/1999/xlink" content-type="doi" xlink:type="simple">10.3897/zookeys.1110.79615.figure6</object-id><object-id xmlns:xlink="http://www.w3.org/1999/xlink" content-type="arpha" xlink:type="simple">37B0C76E-8236-5C1D-A77F-11289F549B6B</object-id><label>Figure 6.</label><caption><p><italic><tp:taxon-name><tp:taxon-name-part taxon-name-part-type="genus" reg="Heterorotula">Heterorotula</tp:taxon-name-part><tp:taxon-name-part taxon-name-part-type="species" reg="lucasi">lucasi</tp:taxon-name-part></tp:taxon-name></italic> sp. nov. from the Pigeon River, Tennessee (type locality). Size differences in proximal and distal rotules. Scale bars: 5 μm (<bold>A</bold>); 5 μm (<bold>B</bold>); scale bars are slightly different in length.</p></caption><graphic xmlns:xlink="http://www.w3.org/1999/xlink" xlink:href="zookeys-1110-103_article-79615__-g006.jpg" position="float" orientation="portrait" xlink:type="simple" id="oo_710511.jpg"><uri content-type="original_file" xlink:type="simple">https://binary.pensoft.net/fig/710511</uri></graphic></fig></tp:treatment-sec><tp:treatment-sec sec-type="habitat" id="SECID0EVYAE"><title>Habitat</title><p><bold>(Fig. <xref ref-type="fig" rid="F1">1B</xref>).</bold> All four specimens of <italic><tp:taxon-name><tp:taxon-name-part taxon-name-part-type="genus" reg="Heterorotula">Heterorotula</tp:taxon-name-part><tp:taxon-name-part taxon-name-part-type="species" reg="lucasi">lucasi</tp:taxon-name-part></tp:taxon-name></italic> sp. nov. were found bearing gemmules on the underside of shaded rocky substrate in shallow running water at an altitude of 325 m. Associated aquatic community was composed of diatoms, <tp:taxon-name><tp:taxon-name-part taxon-name-part-type="family">Spongillidae</tp:taxon-name-part></tp:taxon-name> of three genera/species <italic><tp:taxon-name><tp:taxon-name-part taxon-name-part-type="genus" reg="Heteromeyenia">Heteromeyenia</tp:taxon-name-part><tp:taxon-name-part taxon-name-part-type="species" reg="latitenta">latitenta</tp:taxon-name-part></tp:taxon-name></italic> (Potts, 1881), <italic><tp:taxon-name><tp:taxon-name-part taxon-name-part-type="genus" reg="Radiospongilla">Radiospongilla</tp:taxon-name-part><tp:taxon-name-part taxon-name-part-type="species" reg="cerebellata">cerebellata</tp:taxon-name-part></tp:taxon-name></italic> (Bowerbank, 1863), and <italic><tp:taxon-name><tp:taxon-name-part taxon-name-part-type="genus" reg="Trochospongilla">Trochospongilla</tp:taxon-name-part><tp:taxon-name-part taxon-name-part-type="species" reg="horrida">horrida</tp:taxon-name-part></tp:taxon-name></italic> (Weltner, 1893); <tp:taxon-name><tp:taxon-name-part taxon-name-part-type="phylum">Mollusca</tp:taxon-name-part></tp:taxon-name> of two families <tp:taxon-name><tp:taxon-name-part taxon-name-part-type="family">Pleuroceridae</tp:taxon-name-part></tp:taxon-name> and <tp:taxon-name><tp:taxon-name-part taxon-name-part-type="family">Corbiculidae</tp:taxon-name-part></tp:taxon-name>, <tp:taxon-name><tp:taxon-name-part taxon-name-part-type="order">Diptera</tp:taxon-name-part></tp:taxon-name> larvae of the families <tp:taxon-name><tp:taxon-name-part taxon-name-part-type="family">Chironomidae</tp:taxon-name-part></tp:taxon-name> and <tp:taxon-name><tp:taxon-name-part taxon-name-part-type="family">Simuliidae</tp:taxon-name-part></tp:taxon-name>; <tp:taxon-name><tp:taxon-name-part taxon-name-part-type="order">Ephemeroptera</tp:taxon-name-part></tp:taxon-name> larvae of two families <tp:taxon-name><tp:taxon-name-part taxon-name-part-type="family">Baetidae</tp:taxon-name-part></tp:taxon-name> and <tp:taxon-name><tp:taxon-name-part taxon-name-part-type="family">Heptageniidae</tp:taxon-name-part></tp:taxon-name>; <tp:taxon-name><tp:taxon-name-part taxon-name-part-type="order">Trichoptera</tp:taxon-name-part></tp:taxon-name> larvae of family <tp:taxon-name><tp:taxon-name-part taxon-name-part-type="family">Hydropsychidae</tp:taxon-name-part></tp:taxon-name>, and <tp:taxon-name><tp:taxon-name-part taxon-name-part-type="order">Odonata</tp:taxon-name-part></tp:taxon-name> larvae of family <tp:taxon-name><tp:taxon-name-part taxon-name-part-type="family">Gomphidae</tp:taxon-name-part></tp:taxon-name>. The climate of the study area is temperate having an average annual rainfall of 112 cm. In addition to rain events, flow rates of the Pigeon River are influenced by water releases from a hydroelectric dam in Haywood County, North Carolina. Over its 113 km course the Pigeon River drops from an elevation of 800 m at Canton, North Carolina to 310 m at its confluence with the French Broad River near Newport, Tennessee.</p><fig id="F7" position="float" orientation="portrait"><object-id xmlns:xlink="http://www.w3.org/1999/xlink" content-type="doi" xlink:type="simple">10.3897/zookeys.1110.79615.figure7</object-id><object-id xmlns:xlink="http://www.w3.org/1999/xlink" content-type="arpha" xlink:type="simple">B82E6DC6-011B-5235-92D1-BCD04F719760</object-id><label>Figure 7.</label><caption><p><italic><tp:taxon-name><tp:taxon-name-part taxon-name-part-type="genus" reg="Heterorotula">Heterorotula</tp:taxon-name-part><tp:taxon-name-part taxon-name-part-type="species" reg="lucasi">lucasi</tp:taxon-name-part></tp:taxon-name></italic> sp. nov. from the Pigeon River, Tennessee (type locality). Spine morphology of shafts of gemmuloscleres by <abbrev xmlns:xlink="http://www.w3.org/1999/xlink" xlink:title="scanning electron microscopy" id="ABBRID0EH4AE" xlink:type="simple">SEM</abbrev>.</p></caption><graphic xmlns:xlink="http://www.w3.org/1999/xlink" xlink:href="zookeys-1110-103_article-79615__-g007.jpg" position="float" orientation="portrait" xlink:type="simple" id="oo_710512.jpg"><uri content-type="original_file" xlink:type="simple">https://binary.pensoft.net/fig/710512</uri></graphic></fig></tp:treatment-sec><tp:treatment-sec sec-type="Geographic range" id="SECID0EQ4AE"><title>Geographic range.</title><p><italic><tp:taxon-name><tp:taxon-name-part taxon-name-part-type="genus" reg="Heterorotula">Heterorotula</tp:taxon-name-part><tp:taxon-name-part taxon-name-part-type="species" reg="lucasi">lucasi</tp:taxon-name-part></tp:taxon-name></italic> sp. nov. is only known from Pigeon River (type locality, 35.9396, −83.1786) in Tennessee. The location of this single population lays far outside the previously known range of the genus.</p><fig id="F8" position="float" orientation="portrait"><object-id xmlns:xlink="http://www.w3.org/1999/xlink" content-type="doi" xlink:type="simple">10.3897/zookeys.1110.79615.figure8</object-id><object-id xmlns:xlink="http://www.w3.org/1999/xlink" content-type="arpha" xlink:type="simple">ABDCFC91-9FB9-596B-A959-D4D8D5320AEC</object-id><label>Figure 8.</label><caption><p><italic><tp:taxon-name><tp:taxon-name-part taxon-name-part-type="genus" reg="Heterorotula">Heterorotula</tp:taxon-name-part><tp:taxon-name-part taxon-name-part-type="species" reg="lucasi">lucasi</tp:taxon-name-part></tp:taxon-name></italic> sp. nov. from the Pigeon River, Tennessee (type locality) <bold>A</bold> crenulated margins and miceospines of rotules and gemmulosclers <bold>B</bold> variation in size and spines of gemmuloscleres. Scale bars: 30 μm (<bold>B</bold>); 20 μm (<bold>A</bold>).</p></caption><graphic xmlns:xlink="http://www.w3.org/1999/xlink" xlink:href="zookeys-1110-103_article-79615__-g008.jpg" position="float" orientation="portrait" xlink:type="simple" id="oo_710513.jpg"><uri content-type="original_file" xlink:type="simple">https://binary.pensoft.net/fig/710513</uri></graphic></fig></tp:treatment-sec><tp:treatment-sec><!--Section generated to contain objects referenced in tp:taxon-treatment.--><fig id="F1" position="float" orientation="portrait"><object-id xmlns:xlink="http://www.w3.org/1999/xlink" content-type="doi" xlink:type="simple">10.3897/zookeys.1110.79615.figure1</object-id><object-id xmlns:xlink="http://www.w3.org/1999/xlink" content-type="arpha" xlink:type="simple">18520130-F4D1-5575-98FB-F00831642AA2</object-id><label>Figure 1.</label><caption><p>Study area <bold>A1</bold> Tennessee in the southeastern region of the United States <bold>A2</bold> location of Cocke County in Tennessee <bold>A3</bold> type locality of <italic><tp:taxon-name><tp:taxon-name-part taxon-name-part-type="genus" reg="Heterorotula">Heterorotula</tp:taxon-name-part><tp:taxon-name-part taxon-name-part-type="species" reg="lucasi">lucasi</tp:taxon-name-part></tp:taxon-name></italic> sp. nov. is indicated by a black circle in the Pigeon River (35.9396, −83.1786) <bold>B</bold> riparian habitat of the new sponge species at the type locality <bold>C</bold> macrophotograph <italic>in vivo</italic> of holotype (<abbrev xmlns:xlink="http://www.w3.org/1999/xlink" xlink:title="National Museum of Natural History, Smithsonian Institution" id="ABBRID0E5JAC" xlink:type="simple">USNM</abbrev> 1662182) with tawny color and encrusting growth form on a rocky substrate <bold>D</bold> macrophotograph of holotype in alcohol.</p></caption><graphic xmlns:xlink="http://www.w3.org/1999/xlink" xlink:href="zookeys-1110-103_article-79615__-g001.jpg" position="float" orientation="portrait" xlink:type="simple" id="oo_710506.jpg"><uri content-type="original_file" xlink:type="simple">https://binary.pensoft.net/fig/710506</uri></graphic></fig><fig id="F9" position="float" orientation="portrait"><object-id xmlns:xlink="http://www.w3.org/1999/xlink" content-type="doi" xlink:type="simple">10.3897/zookeys.1110.79615.figure9</object-id><object-id xmlns:xlink="http://www.w3.org/1999/xlink" content-type="arpha" xlink:type="simple">9A73BEED-4B4D-523A-A66F-068245302579</object-id><label>Figure 9.</label><caption><p>Disjunct biogeographic pattern of genus <italic><tp:taxon-name><tp:taxon-name-part taxon-name-part-type="genus" reg="Heterorotula">Heterorotula</tp:taxon-name-part></tp:taxon-name></italic> (<tp:taxon-name><tp:taxon-name-part taxon-name-part-type="phylum">Porifera</tp:taxon-name-part></tp:taxon-name>, <tp:taxon-name><tp:taxon-name-part taxon-name-part-type="order">Spongillida</tp:taxon-name-part></tp:taxon-name>, <tp:taxon-name><tp:taxon-name-part taxon-name-part-type="family">Spongillidae</tp:taxon-name-part></tp:taxon-name>) with enclaves in Nearctic and Neotropical regions. The Nearctic <italic><tp:taxon-name><tp:taxon-name-part taxon-name-part-type="genus" reg="Heterorotula">H.</tp:taxon-name-part><tp:taxon-name-part taxon-name-part-type="species" reg="lucasi">lucasi</tp:taxon-name-part></tp:taxon-name></italic> sp. nov. from Tennessee is indicated in red. <italic><tp:taxon-name><tp:taxon-name-part taxon-name-part-type="genus" reg="Heterorotula">Heterorotula</tp:taxon-name-part><tp:taxon-name-part taxon-name-part-type="species" reg="multidentata">multidentata</tp:taxon-name-part></tp:taxon-name></italic> is considered an alien species in Japan.</p></caption><graphic xmlns:xlink="http://www.w3.org/1999/xlink" xlink:href="zookeys-1110-103_article-79615__-g009.jpg" position="float" orientation="portrait" xlink:type="simple" id="oo_710514.jpg"><uri content-type="original_file" xlink:type="simple">https://binary.pensoft.net/fig/710514</uri></graphic></fig><table-wrap id="T1" position="float" orientation="portrait"><label>Table 1.</label><caption><p>Checklist of the freshwater sponges (<tp:taxon-name><tp:taxon-name-part taxon-name-part-type="phylum">Porifera</tp:taxon-name-part></tp:taxon-name>: <tp:taxon-name><tp:taxon-name-part taxon-name-part-type="order">Spongillida</tp:taxon-name-part></tp:taxon-name>) of the Appalachian region of Tennessee (southeastern Nearctic Region) with the new species record (bold) from Pigeon River.</p></caption><table id="TID0EB5AG" rules="all"><tbody><tr><th rowspan="1" colspan="1">Family</th><th rowspan="1" colspan="1">Species</th></tr><tr><td rowspan="1" colspan="1">
                <tp:taxon-name><tp:taxon-name-part taxon-name-part-type="family">Potamolepidae</tp:taxon-name-part></tp:taxon-name>
              </td><td rowspan="1" colspan="1"><italic><tp:taxon-name><tp:taxon-name-part taxon-name-part-type="genus" reg="Cherokeesia">Cherokeesia</tp:taxon-name-part><tp:taxon-name-part taxon-name-part-type="species" reg="armata">armata</tp:taxon-name-part></tp:taxon-name></italic> Copeland, Pronzato &amp; Manconi, 2015</td></tr><tr><td rowspan="12" colspan="1">
                <tp:taxon-name><tp:taxon-name-part taxon-name-part-type="family">Spongillidae</tp:taxon-name-part></tp:taxon-name>
              </td><td rowspan="1" colspan="1"><italic><tp:taxon-name><tp:taxon-name-part taxon-name-part-type="genus" reg="Corvospongilla">Corvospongilla</tp:taxon-name-part><tp:taxon-name-part taxon-name-part-type="species" reg="becki">becki</tp:taxon-name-part></tp:taxon-name></italic> Poirrier, 1978</td></tr><tr><td rowspan="1" colspan="1"><italic><tp:taxon-name><tp:taxon-name-part taxon-name-part-type="genus" reg="Ephydatia">Ephydatia</tp:taxon-name-part><tp:taxon-name-part taxon-name-part-type="species" reg="fluviatilis">fluviatilis</tp:taxon-name-part></tp:taxon-name></italic> (Linnaeus, 1759)</td></tr><tr><td rowspan="1" colspan="1"><italic><tp:taxon-name><tp:taxon-name-part taxon-name-part-type="genus" reg="Ephydatia">Ephydatia</tp:taxon-name-part><tp:taxon-name-part taxon-name-part-type="species" reg="muelleri">muelleri</tp:taxon-name-part></tp:taxon-name></italic> (Lieberkuhn, 1855)</td></tr><tr><td rowspan="1" colspan="1"><italic><tp:taxon-name><tp:taxon-name-part taxon-name-part-type="genus" reg="Eunapius">Eunapius</tp:taxon-name-part><tp:taxon-name-part taxon-name-part-type="species" reg="fragilis">fragilis</tp:taxon-name-part></tp:taxon-name></italic> (Leidy, 1851)</td></tr><tr><td rowspan="1" colspan="1"><italic><tp:taxon-name><tp:taxon-name-part taxon-name-part-type="genus" reg="Heteromeyenia">Heteromeyenia</tp:taxon-name-part><tp:taxon-name-part taxon-name-part-type="species" reg="latitenta">latitenta</tp:taxon-name-part></tp:taxon-name></italic> (Potts, 1881)</td></tr><tr><td rowspan="1" colspan="1"><italic><tp:taxon-name><tp:taxon-name-part taxon-name-part-type="genus" reg="Heteromeyenia">Heteromeyenia</tp:taxon-name-part><tp:taxon-name-part taxon-name-part-type="species" reg="tubisperma">tubisperma</tp:taxon-name-part></tp:taxon-name></italic> ((Potts, 1881)</td></tr><tr><td rowspan="1" colspan="1">
                <bold><italic><tp:taxon-name><tp:taxon-name-part taxon-name-part-type="genus" reg="Heterorotula">Heterorotula</tp:taxon-name-part><tp:taxon-name-part taxon-name-part-type="species" reg="lucasi">lucasi</tp:taxon-name-part></tp:taxon-name></italic> sp. nov.</bold>
              </td></tr><tr><td rowspan="1" colspan="1"><italic><tp:taxon-name><tp:taxon-name-part taxon-name-part-type="genus" reg="Racekiela">Racekiela</tp:taxon-name-part><tp:taxon-name-part taxon-name-part-type="species" reg="ryderi">ryderi</tp:taxon-name-part></tp:taxon-name></italic> (Potts, 1882)</td></tr><tr><td rowspan="1" colspan="1"><italic><tp:taxon-name><tp:taxon-name-part taxon-name-part-type="genus" reg="Radiospongilla">Radiospongilla</tp:taxon-name-part><tp:taxon-name-part taxon-name-part-type="species" reg="cerebellata">cerebellata</tp:taxon-name-part></tp:taxon-name></italic> (Bowerbank, 1863)</td></tr><tr><td rowspan="1" colspan="1"><italic><tp:taxon-name><tp:taxon-name-part taxon-name-part-type="genus" reg="Radiospongilla">Radiospongilla</tp:taxon-name-part><tp:taxon-name-part taxon-name-part-type="species" reg="crateriformis">crateriformis</tp:taxon-name-part></tp:taxon-name></italic> (Potts, 1882)</td></tr><tr><td rowspan="1" colspan="1"><italic><tp:taxon-name><tp:taxon-name-part taxon-name-part-type="genus" reg="Radiospongilla">Radiospongilla</tp:taxon-name-part><tp:taxon-name-part taxon-name-part-type="species" reg="crateriformis">crateriformis</tp:taxon-name-part></tp:taxon-name></italic> (Potts, 1882)</td></tr><tr><td rowspan="1" colspan="1"><italic><tp:taxon-name><tp:taxon-name-part taxon-name-part-type="genus" reg="Trochospongilla">Trochospongilla</tp:taxon-name-part><tp:taxon-name-part taxon-name-part-type="species" reg="horrida">horrida</tp:taxon-name-part></tp:taxon-name></italic> (Weltner, 1893)</td></tr></tbody></table></table-wrap><table-wrap id="T2" position="float" orientation="portrait"><label>Table 2.</label><caption><p>Length and width ranges, in microns, for spicules and gemmules of living species of <italic><tp:taxon-name><tp:taxon-name-part taxon-name-part-type="genus" reg="Heterorotula">Heterorotula</tp:taxon-name-part></tp:taxon-name></italic>.</p></caption><table id="TID0EVIBG" rules="all"><tbody><tr><th rowspan="1" colspan="1">Species</th><th rowspan="1" colspan="1">ML</th><th rowspan="1" colspan="1">MW</th><th rowspan="1" colspan="1">LBL</th><th rowspan="1" colspan="1">SBL</th><th rowspan="1" colspan="1">BSW</th><th rowspan="1" colspan="1">PRD</th><th rowspan="1" colspan="1">DRD</th><th rowspan="1" colspan="1">GW</th></tr><tr><td rowspan="1" colspan="1">
                  <italic>
                    <tp:taxon-name><tp:taxon-name-part taxon-name-part-type="genus" reg="Heterorotula">H.</tp:taxon-name-part><tp:taxon-name-part taxon-name-part-type="species" reg="capewelli">capewelli</tp:taxon-name-part></tp:taxon-name>
                  </italic>
                </td><td rowspan="1" colspan="1">195–330</td><td rowspan="1" colspan="1">13–18</td><td rowspan="1" colspan="1">38–52</td><td rowspan="1" colspan="1">34–45</td><td rowspan="1" colspan="1">3–4</td><td rowspan="1" colspan="1">24–45</td><td rowspan="1" colspan="1">20–23</td><td rowspan="1" colspan="1">510–560</td></tr><tr><td rowspan="1" colspan="1">
                  <italic>
                    <tp:taxon-name><tp:taxon-name-part taxon-name-part-type="genus" reg="Heterorotula">H.</tp:taxon-name-part><tp:taxon-name-part taxon-name-part-type="species" reg="nigra">nigra</tp:taxon-name-part></tp:taxon-name>
                  </italic>
                </td><td rowspan="1" colspan="1">224–360</td><td rowspan="1" colspan="1">7–13</td><td rowspan="1" colspan="1">56–73</td><td rowspan="1" colspan="1">35–48</td><td rowspan="1" colspan="1">2–4</td><td rowspan="1" colspan="1">13–16</td><td rowspan="1" colspan="1">10–14</td><td rowspan="1" colspan="1">230–360</td></tr><tr><td rowspan="1" colspan="1">
                  <italic>
                    <tp:taxon-name><tp:taxon-name-part taxon-name-part-type="genus" reg="Heterorotula">H.</tp:taxon-name-part><tp:taxon-name-part taxon-name-part-type="species" reg="multidentata">multidentata</tp:taxon-name-part></tp:taxon-name>
                  </italic>
                </td><td rowspan="1" colspan="1">284–320</td><td rowspan="1" colspan="1">10–18</td><td rowspan="1" colspan="1">64–84</td><td rowspan="1" colspan="1">32–48</td><td rowspan="1" colspan="1">4–6</td><td rowspan="1" colspan="1">19–22</td><td rowspan="1" colspan="1">17–20</td><td rowspan="1" colspan="1">490–580</td></tr><tr><td rowspan="1" colspan="1">
                  <italic>
                    <tp:taxon-name><tp:taxon-name-part taxon-name-part-type="genus" reg="Heterorotula">H.</tp:taxon-name-part><tp:taxon-name-part taxon-name-part-type="species" reg="kakahunesis">kakahunesis</tp:taxon-name-part></tp:taxon-name>
                  </italic>
                </td><td rowspan="1" colspan="1">185–260</td><td rowspan="1" colspan="1">9–12</td><td rowspan="1" colspan="1">30–42</td><td rowspan="1" colspan="2"/><td rowspan="1" colspan="2">17–22</td><td rowspan="1" colspan="1">380–540</td></tr><tr><td rowspan="1" colspan="1">
                  <italic>
                    <tp:taxon-name><tp:taxon-name-part taxon-name-part-type="genus" reg="Heterorotula">H.</tp:taxon-name-part><tp:taxon-name-part taxon-name-part-type="species" reg="multiformis">multiformis</tp:taxon-name-part></tp:taxon-name>
                  </italic>
                </td><td rowspan="1" colspan="1">330–420</td><td rowspan="1" colspan="1">13–20</td><td rowspan="1" colspan="1">35–52</td><td rowspan="1" colspan="1">24–44</td><td rowspan="1" colspan="1">2–4</td><td rowspan="1" colspan="1">14–24</td><td rowspan="1" colspan="1">14–18</td><td rowspan="1" colspan="1">480–680</td></tr><tr><td rowspan="1" colspan="1">
                  <italic>
                    <tp:taxon-name><tp:taxon-name-part taxon-name-part-type="genus" reg="Heterorotula">H.</tp:taxon-name-part><tp:taxon-name-part taxon-name-part-type="species" reg="caldonensis">caldonensis</tp:taxon-name-part></tp:taxon-name>
                  </italic>
                </td><td rowspan="1" colspan="1">250–410</td><td rowspan="1" colspan="1">8–20</td><td rowspan="1" colspan="2">35–85</td><td rowspan="1" colspan="1">4</td><td rowspan="1" colspan="1">19–26</td><td rowspan="1" colspan="1">18–22</td><td rowspan="1" colspan="1">450–600</td></tr><tr><td rowspan="1" colspan="1">
                  <italic>
                    <tp:taxon-name><tp:taxon-name-part taxon-name-part-type="genus" reg="Heterorotula">H.</tp:taxon-name-part><tp:taxon-name-part taxon-name-part-type="species" reg="controversa">controversa</tp:taxon-name-part></tp:taxon-name>
                  </italic>
                </td><td rowspan="1" colspan="1">210–395</td><td rowspan="1" colspan="1">12–21</td><td rowspan="1" colspan="2">21–57</td><td rowspan="1" colspan="1">3–4</td><td rowspan="1" colspan="1">20–24</td><td rowspan="1" colspan="1">18–21</td><td rowspan="1" colspan="1">470–590</td></tr><tr><td rowspan="1" colspan="1">
                  <bold>
                    <italic>
                      <tp:taxon-name><tp:taxon-name-part taxon-name-part-type="genus" reg="Heterorotula">H.</tp:taxon-name-part><tp:taxon-name-part taxon-name-part-type="species" reg="lucasi">lucasi</tp:taxon-name-part></tp:taxon-name>
                    </italic>
                  </bold>
                </td><td rowspan="1" colspan="1">223–335</td><td rowspan="1" colspan="1">7.7–13.7</td><td rowspan="1" colspan="2">19.8–48.6</td><td rowspan="1" colspan="1">2.7–4.4</td><td rowspan="1" colspan="1">19.4–24.4</td><td rowspan="1" colspan="1">16.6–21.7</td><td rowspan="1" colspan="1">448–613</td></tr></tbody></table><table-wrap-foot><fn><p>Range values positioned between columns indicate no separation into two distinct size classes for that variable. Legend: ML megasclere length; MW megasclere width; LBL large birotule length; SBL small birotule length; BSW birotule shaft width; PRD proximal rotule diameter; DRD distal rotule diameter, GW gemmule width.</p></fn></table-wrap-foot></table-wrap></tp:treatment-sec></tp:taxon-treatment>
